# Supplementary material for: Protein-protein interface hot spots prediction based on a hybrid feature selection strategy
Source: BMC Bioinformatics. 2018 Jan 15;19:14. doi: 10.1186/s12859-018-2009-5 (PMC5769548; doi:10.1186/s12859-018-2009-5)
Supplement: Supplementary file 1 — Datasets for Protein-protein interface hot spots prediction based on a hybrid feature selection strategy. This file provides more detailed data for the data sets. Table S1. The interface residues with observed ∆∆G values of the training data set. Table S2. The interface residues with observed ∆∆G values of the medium test set. Table S3. Data set of interface residues and hot spot predictions for the independent test set. (XLS 72 kb) [file 12859_2018_2009_MOESM1_ESM.xls]

## Sheet: Table S1
Table S1. The interface residues with observed ∆∆G values of the training data set
PDB	Chain	Residue	Sequence	ΔΔG/(kcal/mol)
1a4y	A	W	261	0.1
1a4y	A	S	289	0
1a4y	A	K	320	-0.3
1a4y	A	E	344	0.2
1a4y	A	Y	434	3.3
1a4y	A	D	435	3.5
1a4y	A	R	457	-0.2
1a4y	B	R	5	2.3
1a4y	B	Q	12	0.3
1a4y	B	H	13	-0.3
1a4y	B	R	31	0.2
1a4y	B	N	68	0.2
1a4y	B	H	84	0.2
1a4y	B	W	89	0.2
1a4y	B	E	108	-0.3
1a22	A	H	18	-0.5
1a22	A	H	21	0.2
1a22	A	Q	22	-0.2
1a22	A	F	25	-0.4
1a22	A	Y	42	0.2
1a22	A	Q	46	0.1
1a22	A	S	51	0.3
1a22	A	S	62	0.1
1a22	A	N	63	0.3
1a22	A	E	65	-0.5
1a22	A	Y	164	0.3
1a22	A	R	167	0.3
1a22	A	K	168	-0.2
1a22	A	K	172	2
1a22	A	E	174	-0.9
1a22	A	T	175	2
1a22	A	R	178	2.4
1a22	B	R	243	2.12
1a22	B	T	273	0.11
1a22	B	Q	274	0
1a22	B	E	275	-0.1
1a22	B	W	280	-0.02
1a22	B	S	298	-0.05
1a22	B	S	302	-0.2
1a22	B	W	304	4.5
1a22	B	E	320	-0.19
1a22	B	K	321	0.08
1a22	B	S	324	0.28
1a22	B	I	365	2.13
1a22	B	Q	366	0.02
1a22	B	K	367	-0.02
1a22	B	W	369	4.5
1a22	B	V	371	-0.64
1a22	B	R	417	0.28
1a22	B	N	418	0.3
1a22	B	S	419	0.03
1ahw	C	Y	156	4
1ahw	C	T	167	0
1ahw	C	D	178	-0.5
1ahw	C	V	198	-0.3
1brs	A	K	27	5.4
1brs	A	R	59	5.2
1brs	A	E	60	-0.2
1brs	A	E	73	2.8
1brs	A	R	87	5.5
1brs	A	H	102	6
1brs	D	Y	29	3.4
1brs	D	D	35	4.5
1brs	D	D	39	7.7
1bxi	A	N	24	0.14
1bxi	A	S	28	0.17
1bxi	A	L	33	3.42
1bxi	A	V	34	2.58
1bxi	A	E	41	2.08
1bxi	A	S	48	0.01
1bxi	A	S	50	2.19
1bxi	A	D	51	5.92
1bxi	A	Y	55	4.63
1cbw	I	T	11	0.2
1cbw	I	K	15	2
1cbw	I	I	19	0.1
1cbw	I	V	34	0
1cbw	I	R	39	0.2
1dan	T	K	15	-0.4
1dan	T	T	17	0.1
1dan	T	N	18	0.2
1dan	T	K	20	2.6
1dan	T	T	21	-0.2
1dan	T	K	41	-0.04
1dan	T	S	42	-0.05
1dan	T	K	46	0.25
1dan	T	S	47	0.05
1dan	T	D	58	2.18
1dan	T	K	68	-0.1
1dvf	A	Y	32	2
1dvf	A	W	92	0.3
1dvf	B	W	52	4.2
1dvf	B	D	54	4.3
1dvf	B	E	98	4.2
1dvf	B	D	100	2.8
1dvf	B	Y	101	4
1fc2	C	I	150	2.2
1fcc	C	T	25	0.24
1fcc	C	E	27	4.9
1fcc	C	K	31	3.5
1fcc	C	N	35	2.4
1fcc	C	D	40	0.3
1fcc	C	W	43	3.8
1gc1	C	S	23	0.29
1gc1	C	Q	25	0.03
1gc1	C	H	27	0.28
1gc1	C	N	32	0.18
1gc1	C	Q	33	0.1
1gc1	C	K	35	0.32
1gc1	C	Q	40	-0.41
1gc1	C	S	42	0
1gc1	C	T	45	-0.15
1gc1	C	S	60	-0.09
1gc1	C	D	63	-0.32
1jrh	L	W	92	2.8
1jrh	L	T	94	0.36
1jrh	H	W	52	2.7
1jrh	H	W	53	2.4
1jrh	I	K	47	3.6
1jrh	I	Y	49	3.4
1jrh	I	K	52	3
1jrh	I	N	53	3.9
1jrh	I	S	54	0.3
1jrh	I	E	55	-0.4
1jrh	I	W	82	4.5
1jrh	I	R	84	-0.3
1jrh	I	K	98	0
1vfb	A	T	53	-0.23
1vfb	A	S	93	0.11
1vfb	B	T	30	0.09
1vfb	B	D	100	3.1
1vfb	B	Y	101	4
1vfb	C	D	18	0.3
1vfb	C	N	19	0.3
1vfb	C	Q	121	2.9
1vfb	C	L	129	0.2
2ptc	I	K	15	10
3hfm	H	S	31	0.2
3hfm	H	D	32	2
3hfm	H	Y	33	6
3hfm	H	Y	50	7.5
3hfm	H	Y	53	3.29
3hfm	Y	Y	20	5
3hfm	Y	W	63	0.3
3hfm	Y	R	73	-0.2
3hfm	Y	T	89	0
3hfm	Y	K	96	7
3hfm	Y	K	97	6
3hfm	Y	S	100	0.25
3hfm	Y	H	15	-0.5
3hfm	L	N	31	5.25
3hfm	L	N	32	5.2
3hfm	L	Y	50	4.6
3hfm	L	Y	96	2.8

## Sheet: Table S2
Table S2. The interface residues with observed ∆∆G values of the medium test set
PDB	Chain	Res	No	ΔΔG /(kcal/mol)	MINERVA2	KFC2a	KFC2b	OUR
1a4y	A	W	318	1.5	--	--	X	X
1a4y	A	I	459	0.7	--	--	--	--
1a4y	A	W	263	1.2	--	X	X	X
1a4y	A	W	375	1	--	X	X	--
1a4y	A	E	401	0.9	--	--	--	--
1a4y	A	Y	437	0.8	--	X	--	X
1a4y	B	H	8	0.9	--	--	--	--
1a4y	B	R	32	0.9	--	--	--	--
1a4y	B	H	114	0.65	--	X	--	X
1a22	A	D	171	0.8	--	X	--	X
1a22	A	L	45	1.2	--	X	X	--
1a22	A	E	56	0.4	--	--	--	--
1a22	A	R	64	1.6	--	X	--	--
1a22	A	Q	68	0.6	--	--	--	--
1a22	A	F	176	1.9	--	X	X	--
1a22	A	I	179	0.8	--	X	X	--
1a22	A	R	183	0.5	--	--	--	--
1a22	B	E	244	1.69	--	--	--	--
1a22	B	R	271	0.54	--	X	X	X
1a22	B	E	327	0.97	--	X	--	X
1a22	B	W	276	0.51	--	--	--	X
1a22	B	I	303	1.61	--	X	X	--
1a22	B	I	305	1.94	--	--	--	--
1a22	B	D	326	0.99	--	--	--	--
1a22	B	D	364	1.49	--	--	--	--
1a22	B	Q	416	0.89	--	--	--	--
1ahw	C	T	170	1	--	--	--	X
1ahw	C	L	176	1	--	--	--	--
1ahw	C	T	197	1.3	--	--	--	--
1brs	D	E	76	1.3	--	--	--	--
1bxi	A	T	27	0.73	--	--	--	--
1bxi	A	G	49	1.49	--	--	--	X
1bxi	A	C	23	0.92	--	--	--	--
1bxi	A	S	29	0.96	--	--	--	--
1bxi	A	E	30	1.41	--	X	--	X
1bxi	A	V	37	1.66	--	X	X	X
1bxi	A	T	38	0.9	--	--	--	--
1bxi	A	P	56	1.24	--	--	--	--
1cbw	I	R	17	0.5	--	X	X	X
1dan	T	E	24	0.7	--	--	--	--
1dan	T	K	48	0.4	--	--	--	--
1dan	T	I	22	0.7	--	X	X	X
1dan	T	D	44	0.7	--	--	--	--
1dan	T	F	50	0.4	--	--	--	--
1dvf	A	H	30	1.7	--	--	--	--
1dvf	A	Y	49	1.7	X	X	X	X
1dvf	A	Y	50	0.7	--	--	--	--
1dvf	A	S	93	1.2	--	--	--	--
1dvf	B	T	30	0.9	--	--	--	--
1dvf	B	D	58	1.6	--	X	--	X
1dvf	B	Y	32	1.8	--	--	--	--
1dvf	B	N	56	1.2	--	--	--	X
1dvf	B	R	99	1.9	--	--	--	--
1dvf	D	H	33	1.9	--	--	--	--
1dvf	D	D	52	1.7	--	X	--	--
1fc2	C	K	154	1.2	--	--	--	X
1fc2	C	N	147	0.6	--	--	--	--
1fcc	C	E	42	0.4	--	--	--	--
1fcc	C	K	28	1.3	X	X	X	--
1gc1	C	K	29	0.59	--	--	X	X
1gc1	C	R	59	1.16	--	--	--	--
1gc1	C	L	44	1.04	--	--	X	--
1gc1	C	N	52	0.7	--	--	--	X
1gc1	C	Q	64	0.44	--	--	--	--
1gc1	C	E	85	1.31	--	--	--	X
1jrh	L	E	27	0.54	--	--	--	X
1jrh	L	W	96	0.59	--	X	X	X
1jrh	L	D	28	0.44	--	--	--	--
1jrh	L	Y	30	1.1	X	--	--	X
1jrh	L	Y	91	0.58	--	X	X	X
1jrh	L	S	93	0.54	--	X	--	--
1jrh	H	Y	32	1.4	--	--	--	--
1jrh	H	D	56	1.8	--	--	--	--
1jrh	H	D	54	1.9	--	--	--	--
1jrh	H	Y	58	1.2	X	X	X	--
1jrh	H	R	95	0.54	--	X	X	X
1jrh	H	Y	99	1.1	--	--	--	--
1jrh	H	G	100	1.7	--	X	--	X
1jrh	I	V	51	1.9	--	X	--	--
1vfb	A	Y	49	0.8	X	X	X	X
1vfb	A	H	30	0.8	--	--	--	--
1vfb	A	Y	32	1.3	X	--	--	X
1vfb	A	Y	50	0.4	--	--	--	--
1vfb	A	W	92	1.71	X	--	--	--
1vfb	B	Y	32	0.5	X	X	X	--
1vfb	B	W	52	1.23	--	X	X	X
1vfb	B	R	99	0.47	--	--	--	--
1vfb	C	Y	23	0.4	X	--	--	--
1vfb	C	S	24	0.8	--	X	--	--
1vfb	C	T	118	0.8	--	--	--	--
1vfb	C	I	124	1.2	X	X	X	--
1vfb	C	K	116	0.7	--	--	--	--
1vfb	C	D	119	1	--	X	--	--
1vfb	C	V	120	0.9	--	X	--	--
1vfb	C	R	125	1.8	--	--	--	--
3hfm	H	Y	58	1.7	--	--	--	--
3hfm	Y	R	21	1	X	X	X	X
3hfm	Y	L	75	1.25	--	X	X	X

## Sheet: Table S3
Table S3. Data set of interface residues and hot spot predictions for the independent test set.
PDB	Chain	Res	No	Strength	APIS	MINERVA	KFC2A	KFC2B	OUR
1cdl	A	F	12	N	--	X	--	--	X
1cdl	A	F	19	W	X	--	X	X	X
1cdl	A	F	92	S	X	X	X	X	X
1dva	H	G	38	I	X	--	--	--	--
1dva	H	I	65	I	--	--	--	--	X
1dva	H	V	67	I	X	--	X	--	--
1dva	H	E	70	W	X	--	--	--	--
1dva	H	L	73	I	X	X	X	X	X
1dva	H	S	74	I	--	--	--	--	--
1dva	H	E	75	I	--	--	--	--	--
1dva	H	H	76	S	--	--	--	--	--
1dva	H	E	80	I	--	--	--	--	--
1dva	H	S	82	I	--	--	--	--	--
1dva	H	L	144	I	--	--	--	--	--
1dva	H	L	153	W	--	--	--	--	X
1dx5	N	I	24	I	--	--	--	--	--
1dx5	N	K	235	I	--	--	--	--	--
1dx5	N	F	34	I	--	--	--	--	--
1dx5	N	K	36	W	--	--	--	--	--
1dx5	N	P	37	W	--	--	--	--	--
1dx5	N	Q	38	W	X	X	X	--	X
1dx5	N	E	39	I	--	--	--	--	--
1dx5	N	L	65	W	--	--	--	--	--
1dx5	N	R	67	S	X	--	X	X	X
1dx5	N	T	74	W	--	--	--	--	--
1dx5	N	R	75	W	--	--	--	--	--
1dx5	N	Y	76	S	X	--	X	X	X
1dx5	N	E	80	S	--	--	--	--	--
1dx5	N	K	81	W	--	--	--	--	--
1dx5	N	I	82	I	X	X	X	X	--
1dx5	N	M	84	I	--	--	--	--	--
1dx5	N	K	110	I	--	--	--	--	--
1ebp	A	F	93	S	--	--	X	--	X
1ebp	A	M	150	S	X	X	X	X	X
1ebp	A	T	151	W	--	--	--	--	X
1ebp	A	F	205	S	--	--	X	X	X
1es7	A	F	49	I	X	X	X	X	X
1es7	A	P	50	I	X	X	X	X	X
1es7	A	V	26	I	X	--	--	--	--
1es7	A	W	31	S	--	X	X	X	X
1fak	T	Q	37	W	--	--	X	X	X
1fak	T	K	41	I	--	--	--	--	--
1fak	T	S	42	I	--	--	--	--	--
1fak	T	D	44	W	--	--	--	--	--
1fak	T	Y	94	W	--	--	X	X	X
1fak	T	K	15	I	--	--	--	--	--
1fak	T	T	17	I	--	--	--	--	--
1fak	T	N	18	I	X	--	--	--	X
1fak	T	K	20	S	X	X	X	X	X
1fak	T	I	22	W	--	--	X	--	X
1fak	T	E	24	W	--	--	--	--	--
1fak	T	S	47	I	--	--	--	--	--
1fak	T	K	48	I	--	--	--	--	--
1fak	T	F	50	I	--	--	--	--	--
1fak	T	D	58	S	X	X	X	--	X
1fak	T	E	128	I	--	--	--	--	--
1fak	T	L	133	I	X	--	X	X	X
1fak	T	R	135	I	--	--	--	--	--
1fak	T	F	140	I	--	--	--	--	--
1fak	T	T	203	I	--	--	--	--	--
1fak	T	V	207	I	--	--	--	--	--
1foe	B	S	41	I	--	--	--	--	X
1foe	B	G	54	S	X	--	X	--	X
1g3i	A	D	438	S	--	--	X	--	X
1g3i	A	L	439	S	--	--	X	--	X
1g3i	A	R	441	S	X	--	X	--	--
1g3i	A	F	442	S	X	X	X	X	--
1g3i	A	I	443	S	X	X	X	X	X
1g3i	A	L	444	S	X	X	X	X	X
1gl4	A	R	403	I	--	--	X	--	--
1gl4	A	D	427	S	--	--	--	--	X
1gl4	A	H	429	S	X	X	X	X	X
1gl4	A	Y	431	S	X	--	X	X	X
1gl4	A	Y	440	I	X	X	X	X	X
1gl4	A	E	616	S	--	--	--	--	--
1gl4	A	R	620	S	X	X	X	X	X
1ihb	B	N	101	I	--	--	--	--	--
1ihb	B	R	133	W	--	--	X	X	X
1ihb	B	H	135	W	--	--	X	--	X
1ihb	B	K	136	I	--	--	--	--	--
1jat	A	E	55	S	X	--	X	X	X
1jat	B	F	8	S	X	X	X	X	X
1jpp	B	K	345	S	--	--	--	--	X
1jpp	B	K	354	I	--	--	--	--	X
1jpp	B	W	383	S	--	--	--	--	X
1jpp	B	R	386	I	--	--	X	X	X
1jpp	B	K	435	I	--	--	--	--	X
1jpp	B	R	469	I	--	--	--	--	--
1jpp	B	H	470	I	--	--	--	--	X
1mq8	B	T	206	S	X	--	X	--	X
1nun	A	D	76	I	X	--	X	--	X
1nun	A	R	78	I	X	--	X	X	--
1nun	A	R	155	I	--	--	--	--	--
1ub4	C	F	453	I	--	--	X	--	--
2hhb	B	Y	35	I	--	--	--	--	--
The data set comes from BID, the relative disruptive effect of alanine scanning is listed as ‘strong’ (marked as S), ‘intermediate’, (marked as I) ‘weak’ (marked as W), and ‘insignificant’ (marked as N), only ‘strong’ is considered as hot spot residue. The residues, which were predicted as hot spots by different methods, were marked as X.
